# Supplementary material for: Co-developing suicide prevention guidelines for pakistan: a mixed-methods Delphi consensus study
Source: BMC Public Health. 2025 Oct 21;25:3536. doi: 10.1186/s12889-025-23942-3 (PMC12538931; doi:10.1186/s12889-025-23942-3)
Supplement: Supplementary file 2 — Supplementary Material 2 [file 12889_2025_23942_MOESM2_ESM.xlsx]

## Sheet: Overall
		% Agreement to insert item in guidelines
	Contents	Professionals	Lived Experience
	SECTION 1. IDENTIFICATION OF SUICIDE RISK
	Warning Signs
	ACCEPTED ITEMS
1	Threatening to hurt or kill themselves.	93.3	88.9
2	Looking for a way to kill themselves (e.g. seeking access to pills or poisons, weapons or other means), including asking information about possible suicide methods (e.g. "would 100 mg of this kill me?" or “would I die if I jumped from that building?"	95.6	88.9
3	Expressions of hopelessness.	84.4	88.9
4	Describing themselves as a burden to others or expressing feelings of guilt or shame (e.g. stating that others will be better off without them).	86.7	81.5
5	Keep on looking for dark places.	73.3	81.5
6	Becoming more sensitive, easy to be angered.	71.1	85.2
7	Acting recklessly or engaging in risky activities, seemingly without thinking.	78.7	84.6
8	Expression of feeling trapped, like there is no way out.	82.2	70.4
9	Telling significant others that they want to end their life.	86.7	74.1
10	Isolating themselves from interacting with others.	84.4	77.8
11	Dramatic change in behavior, mood, appearance.	77.8	81.5
12	Sudden or dramatic increase in depressed/sad mood (including crying more than usual or lack of smiling).	83	76.9
13	Engaging in self -injurious behavior such as cutting, burning themselves, poisoning (e.g. drinking cleaning agent {such as bleach, phenyl} or mosquito repellent {such as mospel}, or insecticide {such as wheat or rat pill etc.}) or hitting their head ag	84.4	74.1
14	Giving away valued possessions and getting affairs in order, including asking others to take on responsibility for the care of people or pets.	87.2	88.5
15	Expressing a lack of reasons for living, or having no purpose in life.	86.7	81.5
16	A lack of interest in or plans for the future.	91.5	92.3
17	Refusing to eat for days.	78.7	88.5
18	Daring someone to kill them (e.g. “just shoot me”).	82.2	77.8
19	Putting oneself in a situation with high risk of being killed (e.g. confronting armed officers, like the police).	85.1	92.3
20	Feeling worthless or that their life is worthless.	95.7	100
21	Having the desire or hope that they will die (including praying that God may take their life).	82.2	77.8
22	Person expresses in words or action that suicide is the only solution to their problems.	82.2	77.8
23	Having feelings of extreme dislike or hatred of oneself.	75.6	85.2
24	Having strong sense of feeling alone and/or cut off (feeling lonely or isolated).	75.6	85.2
25	An important warning sign is stating that they want to disappear or disappearing.	83	92.3
26	An important warning sign for suicide is a person who states that their 'time has come' and/or that it is time to rest.	86.7	77.8
27	An important warning sign of suicide is if a person is engaging in self-injurious behaviours such as cutting or burning themselves.	91.1	77.8
28	An important warning sign for suicide is if a person is expressing in words or actions that they are unable to find an alternative solution to a problem.	84.4	77.8
29	An important warning sign for suicide is if a person expresses in words or actions a sense of guilt or self-blame for something that has happened.	89.4	96.2
30	An important warning sign for suicide is if the person stops expressing themselves.	89.4	96.2
31	An important warning sign for suicide is if a person is expressing in words or actions that they are a failure in life.	91.5	96.2
32	An important warning sign is if a person makes wills or starts distribution of property between family members.	76.6	84.6
33	An important warning sign for suicide is if a person is expressing in words or actions that they are feeling sad or depressed.	83	96.2
34	An important warning sign for suicide is if a person is expressing in words or actions an overwhelming level of mental distress and/or excessive worry (or worries).	91.5	96.2
35	An important warning sign for suicide is if a person is expressing in words or actions that they feel hated (e.g. by other people in general or someone specifically).	78.7	92.3
36	An important warning sign for suicide is if a person expresses resentment or other negative feelings about having married someone not of their own choice.	72.3	100
	REJECTED
	Talking or writing about death, dying or suicide (including making unexpected jokes about these topics, or leaving a suicidal note such as on social media (whatsapp, instagram etc), or a poem or letter).	86.7	66.7
	No longer talking or writing about death, dying or suicide (including no longer making jokes about these topics).	62.2	66.7
	Unusual engagement with suicide related material such as movies, games, news, etc.	75.6	66.7
	Expressions of rage, anger, aggressiveness and/or seeking revenge.	71.1	66.7
	Writing stories that have the protagonist (hero, leading character) die in them.	71.1	63
	Feeling too lazy to do anything.	64.4	77.8
	Lying down all the time.	66.7	66.7
	Not trusting anyone, including thinking that everyone is insincere or doubting everyone's sincerity.	71.1	66.7
	Dramatic change of habits.	66.7	59.3
	Starting or increasing cigarette, alcohol or drug use.	75.6	59.3
	Withdrawing from friends, family or society, including locking oneself in the house or in a particular room.	86.7	66.7
	Unusually high levels of anxiety or agitation.	66.7	77.8
	Sleep disturbance – inability to sleep, or need to sleep all the time.	73.3	66.7
	Sudden increase of restlessness.	68.9	77.8
	Sudden recovery from depressed/sad mood.	57.8	66.7
	Rejecting or stopping life-saving medical treatments/medications.	82.2	66.7
	Significant change (increase or decrease) in the level of religious interest or involvement in religious activities (e.g. praying, reading religious books, spending more time in mazar).	64.4	63
	A sudden change of their religion, faith or belief (e.g. from Islam to another religion) or a change in sect (i.e. from Ehl e Sunnah to another sect).	37.8	33.3
	Increased preoccupation with death, dying and/or the after life.	75.6	63
	A lack of response (e.g. 'freeze reaction') in a situation of crisis.	64.4	66.7
	Decrease in attention or concentration.	66.7	74.1
	Decrease in their job outcomes or school performance (e.g. receiving lower marks).	64.4	70.4
	Sudden change in behavior or mood with calm and contended thoughts and actions after a period of anxious or low mood.	55.6	81.5
	Increased expression of affection or anger shown towards children.	60	70.4
	Expressing interest in renouncing lay life and joining a religious institution (e.g. joining a Tableeghi jamat or Ijtamah).	55.6	66.7
	Refraining in seeking medical assistance for physical complaints.	60	77.8
	Expressing recurrent physical complaints with no clear physical source (e.g. burning sensation, body aches, stomach related issues, heaviness, fatigue).	55.6	81.5
	Suddenly developing a strong fear about something.	55.6	81.5
	Decrease of appetite and weight loss not explained by other factors (e.g. diet or sickness).	60	74.1
	Longing for deceased loved ones, including being eager to see someone who is no longer alive or increasing visits to their burial site (grave yard “Qabristaan”).	64.4	63
	Staying still and staring (e.g. to people walking by).	68.9	70.4
	Showing signs of lack of energy or enthusiasm.	71.1	66.7
	Feeling rejected by others.	77.8	59.3
	Person expresses in words or action the loss of interest of the things they used to be interested in.	66.7	74.1
	Making arrangements for one’s own funeral or buying items generally used for funeral (e.g. Islamic caffeine or fix/buy a place in graveyard).	75.6	63
	An important warning sign is contacting people (e.g. family members and/or people they have not spoken to in a long time) to say goodbye, making amends or asking for forgiveness.	73.3	66.7
	An important warning sign for suicide is a person starts giving advices to others (e.g. about life) in a way that is atypical of them.	64.4	77.8
	An important warning sign for suicide is if a person says he/she is upset but don't know the reason.	59.6	76.9
	An important warning sign is if they are no longer taking care of cleanliness of their room or home or their personal hygiene.	68.1	80.8
	Things a First Aider has to consider before approaching the suicidal person
	ACCEPTED ITEMS
37	During crisis, the person doesn't like to be advised.	88.9	77.8
38	The first aider should be able to differentiate people with suicidal intentions that favor company in silence, and people with suicidal intentions that favor talking over silence.	86.7	74.1
39	The first aider should not assume that the person will get better without help.	93.3	74.1
40	The first aider should know that hugs can alleviate the person's psychological burden.	80	88.9
41	The first aider should not give judgmental spiritual advice (e.g. killing yourself is a sin, killing yourself means that you are becoming unthankful to Allah).	86.7	88.9
42	First aider does not always have to come in the form of physical presence, but can also help through the phone0	86.7	70.4
43	The person does not like it when their problems are being compared with others'.	88.9	81.5
44	The person does not like to be challenged to realize their suicide plan.	88.9	77.8
45	The first aider should not assume that the person will seek help on their own.	82.2	81.5
46	The first aider should be able to recognize the warning signs of suicide.	93.3	81.5
47	If the suicidal person has already harmed themselves, the first aider should administer first aid and call emergency services, asking for an ambulance.	93.3	88.9
48	The first aider should not assume that a person who self-harms is suicidal. If the first aider is unsure whether noticed wounds are from a self-injury or from a suicide attempt, the first aider should ask the person directly.	86.7	85.2
49	The first aider should talk to other people who know the person to see if they also have concerns.	80	70.4
50	The first aider should have suicide crisis resources on hand before starting a conversation with someone who might be having suicidal thoughts.	91.1	85.2
51	The first aider should act promptly if they think someone is considering suicide.	95.6	88.9
52	The first aider should choose a private place to talk to the person about their concerns.	91.1	88.9
53	The first aider should choose a time to talk to the person when there is sufficient time to discuss their concerns.	80	81.5
54	In case of immediate risk of suicide, the first aider should not wait to find sufficient time to talk to the person. This may cause delay or keep that person at risk without intervening.	91.1	77.8
55	The first aider should understand that sometimes people consider suicide to be a better choice than being a burden to others.	86.7	74.1
	How to make the approach
	ACCEPTED ITEMS
56	Tell the person their concerns about them, describing behaviors that have caused them to be concerned about suicide.	84.4	88.9
57	Avoid raising the topic of suicide with the person during an argument or if they are really upset because this may end up getting a bad reaction and distancing them.	82.2	88.9
58	Be aware of their attitudes about suicide and the impact of these upon their ability to provide assistance, e.g. beliefs that suicide is wrong, forbidden in Islam or that it is a rational option.	95.6	81.5
59	Demonstrate appropriate language when referring to suicide by using the terms 'suicide' or 'died by suicide'.	95.6	88.9
60	Avoid using terms to describe suicide that promote stigmatizing attitudes, e.g. 'commit suicide' or refer to a suicide attempt as having 'failed' or been 'unsuccessful' or using judgmental words like ‘crazy’.	86.7	88.9
61	Be aware that different cultures have different beliefs and attitudes about suicide (such as in our context both religious and legal aspects. Suicide is forbidden in Islam. It is still a medicolegal case in Pakistan).	91.1	96.3
62	If the first aider is concerned about someone who is from a different religion and/or cultural background to their own, they should learn about their religious/cultural beliefs and attitudes towards suicide before approaching the person.	95.6	96.3
	Asking about suicidal thoughts
	ACCEPTED ITEMS
63	If the first aider thinks someone might be having suicidal thoughts, they should ask that person directly.	82.2	85.2
64	The first aider should ask the person about suicidal thoughts, even if the first aider feels uncomfortable doing so.	75.6	88.9
65	If the first aider has even a mild suspicion that the person is having suicidal thoughts, they should ask.	91.1	88.9
66	If the first aider thinks someone might be having suicidal thoughts and feels unable to ask them, the first aider should find someone who is able to ask.	88.9	88.9
67	The first aider should not avoid using the word 'suicide'. It is important to discuss the issue directly, without dread or expressing negative judgement.	82.2	70.4
68	The first aider should know that it is more important to ask about suicidal thoughts than to be concerned about the exact wording.	88.9	81.5
	The first aider should be aware that:
	ACCEPTED ITEMS
69	The first aider should be aware that if a person is not suicidal, asking them cannot put the idea of suicide in their head.	80	92.6
70	The first aider should be aware that if a person is suicidal, asking them about suicidal thoughts will not increase the risk that they will act on these.	77.8	88.9
71	The first aider should be aware that if a person is suicidal, asking them about suicidal thoughts will allow them the chance to talk about their problems and show them that somebody cares.	100	88.9
72	The first aider should be aware that the stigma associated with suicide might refrain the suicidal person from disclosing suicidal thoughts and seeking help.	84.4	81.5
73	The first aider should be aware that the existence of method and specific modality (e.g. quantity of poison) the suicidal person plans to use could indicate the seriousness of the suicidal intention.	91.1	85.2
74	The first aider should be aware that if they think someone might be having suicidal thoughts, they should ask that person indirectly at first (i.e. “Do you ever wish you did not wake up in the morning?”) and then only ask directly if the person sa	91.1	81.5
75	The first aider should be aware that they should ask the suicidal person if they know anyone who has suicided and if they are trying to solve their problems like they did.	84.4	88.9
76	The first aider should be aware that if they think someone might be having suicidal thoughts, they should begin the conversation by asking the person about how they are feeling.	91.1	88.9
77	The first aider should be aware that they should ask about and allow the person time to discuss their negative feelings before asking about suicidal thoughts.	88.9	5.2
78	The first aider should be aware that when they ask the suicidal person if they are suffering from a mental illness, they should reassure the person that they have no prejudice against people with mental illness.	88.9	81.5
79	The first aider should be aware that they should try to determine whether there is anything important in the person's life that may reduce the immediate risk of suicide (e.g. attachment to children).	93.3	77.8
80	The first aider should be aware that they should ask the suicidal person if there are people they can turn to when they need help or support.	95.6	88.9
81	The first aider should be aware that they should respect the suicidal person and not try to take charge of the situation.	-84.4	85.2
82	The first aider should be aware that they should not let the suicidal person convince them that it is not serious or that they can handle it on their own.	80	85.2
83	The first aider should be aware that they should ask the suicidal person if they have experienced a change in their spiritual/religious beliefs (e.g. an increase or decrease in prayer, meditation or attending mosque, church, or temple) and if this is	84.4	81.5
84	The first aider should be aware that they should ask the suicidal person about their cultural and religious beliefs regarding suicide	80	74.1
86	The first aider should be aware that they should ask if the suicidal person believes in charms, evil spirits like jins, jadoo, taweez or similar and, if so, if they believe those forces are affecting their current feelings.	78.7	84.6
87	The first aider should be aware that they should ask if the person has felt suicidal before and if so, what happened in that occasion.	86.7	85.2
	REJECTED
	The first aider should be aware that they should ask if the person thinks they are being punished by God (Allah) or a spiritual force for their wrong doings and therefore feel obliged to end their life.	66.7	88.9
	The first aider should be aware that they should explore the person's attitude towards suicide (e.g. "suicide is a heroic thing to do").	85.1	61.5
	If the person doesn’t want to talk
	ACCEPTED ITEMS
88	The first aider should understand that the person may not want to talk with them, and should offer to help them find someone else to talk to.	93.3	77.8
89	If the first aider thinks the person is uncomfortable interacting with them due to differences in age group or gender, they should ask the person if they would prefer to talk to someone of the same age group or gender.	91.1	77.8
90	If the first aider thinks the person is uncomfortable interacting with them due to differences in religion and/or cultural background, they should ask the person if they would prefer to talk to someone of the same religion and/or cultural background.	86.7	77.8
91	If the first aider thinks the person is uncomfortable interacting with them due to differences in ethnicity, language or caste, they should ask the person if they would prefer to talk to someone of the same background.	95.6	92.6
	If the first aider feels unsuccessful in their approach
	ACCEPTED ITEMS
92	If the first aider feels uncomfortable interacting with the person due to differences in age group or gender, they should seek assistance from someone of the same age group or gender as the person.	97.8	74.1
93	If the first aider feels uncomfortable interacting with the person due to differences in religion and/or cultural, they should seek the assistance of someone of the same religion and/or cultural background as the person.	93.3	70.4
	REJECTED ITEM
	If the first aider is unable to make a connection with the person, they should offer to help them find someone else to talk to.	93.3	63
	Reacting to expressions of suicidal thoughts
	ACCEPTED ITEMS
94	Know that it is common to feel panic or shock when someone discloses thoughts of suicide.	91.1	74.1
95	Appear calm and confident in the face of the suicide crisis, as this may have a re-assuring effect for the suicidal person.	91.1	77.8
96	Recognize and be respectful of the suffering of the suicidal person.	93.3	81.5
97	React to expressions of suicidal thoughts with calmness and empathy.	93.3	85.2
98	Avoid expressing negative reactions to suicidal thoughts, e.g. judgement, shock, panic, anger.	91.1	74.1
99	Allow the suicidal person to discuss their feelings. A suicidal person may feel relief at being able to do so.	95.6	74.1
100	If the person is at a point of despair, the first aider needs to take control and be directive in ensuring their safety.	95.6	77.8
101	If the first aider clearly states that thoughts of suicide may be associated with a treatable disorder, this may instill a sense of hope for the suicidal person.	91.1	74.1
	REJECTED ITEMS
	Respect the suicidal person and not try to take charge of the situation.	4.4	-
	Know that if the distressed person says they are not suicidal, they probably are not.	84.4	66.7
	If the person is experiencing an episode of psychosis (a severe mental illness)
	ACCEPTED ITEMS
102	The first aider should avoid asking the suicidal person if they have a 'mental illness', instead asking if they are receiving help for any emotional or mental health problems.	91.1	77.8
	REJECTED ITEMS
	If the person is psychotic, the first aider may not be able to believe them if they say they are not suicidal.	86.7	63
	If the suicidal person says they are hearing voices, the first aider should ask if the voices are telling them to kill themselves.	91.1	55.6
	If the person is under the influence of drugs & alcohol
	REJECTED ITEM
	If the person is using drugs or alcohol, the first aider may not be able to believe them if they say they are not suicidal.	86.7	59.3
	SECTION 2. ASSESSING SERIOUSNESS OF THE SUICIDE RISK
	ACCEPTED ITEMS
103	The first aider should determine the urgency of taking action based on recognition of suicide warning signs.	95.6	77.8
104	The first aider should know which are the major risk factors for suicide (e.g. recent stressful event, previous suicide attempt).	97.8	81.5
105	The first aider should take expressions of suicidal thoughts seriously and act on these, not dismissing them as 'attention seeking' or a 'cry for help'.	95.6	85.2
106	The first aider should establish whether the person has definite plans and intentions to take their life as opposed to vague suicidal notions such as "what's the point?" or "I can't be bothered going on".	80	70.4
107	The first aider should not let the suicidal person convince them that it is not serious or that they can handle it on their own.	77.8	81.5
108	The first aider should ask significant others (e.g. family members, close friends or religious leader such as Imam-e-masjid) whether the person has made a previous suicidal attempt.	88.9	77.8
	REJECTED ITEMS
	The first aider should ask the person about any drastic change in their social interactions such as meeting friends etc.	95.7	69.2
	The first aider should take all thoughts of suicide seriously. The lack of a plan for suicide is not sufficient to ensure safety.	97.8	63
	The first aider should ask the suicidal person if they are really serious or just looking for attention.	66.7	70.4
	If the suicidal person says that the situation is not serious or that they can handle it on their own, the first aider should respect this.	57.8	81.5
	Finding out about a suicide plan - The first aider should:
	ACCEPTED ITEMS
109	Ask the suicidal person if they have a plan for suicide.	93.3	70.4
	REJECTED ITEMS
	Ask the suicidal person how they intend to suicide i.e. ask them direct questions about how, when and where they intend to suicide.	91.1	66.7
	Ask the suicidal person if they have decided when they will carry out their plan.	91.1	63
	Find out if the suicidal person has already taken steps to secure the means to end their life.	88.9	66.7
	Be aware that those at the highest risk for acting on thoughts of suicide in the near future have a specific suicide plan, the means to carry out the plan, a time set for doing it, and an intention to do it.	88.9	66.7
	Asking about other factors that contribute to risk of suicide in people
	ACCEPTED ITEMS
110	The first aider should be able to recognize the person's level of suicide risk by the number and nature of warning signs.	93.3	81.5
111	The first aider should be aware that there are certain groups of people who are more at risk for suicide such as elderly people who are chronically ill and living alone.	91.1	85.2
112	The first aider should ask the suicidal person if they have received mental health treatment in the past.	93.3	77.8
113	The first aider should ask the suicidal person about any family history of mental health problems or suicide.	93.3	70.4
114	The first aider should ask the suicidal person if they have ever made a suicide plan in the past.	91.1	74.1
115	The first aider should ask the suicidal person if they have ever made a suicide attempt in the past.	95.6	70.4
116	The first aider should ask the suicidal person how things are at home and work/school.	91.1	81.5
117	The first aider should ask the suicidal person if there have been changes in their employment, social life, or family.	91.1	77.8
118	The first aider should ask the suicidal person about current sources of support to help the person at risk such as mental health professional (psychiatrist, psychologist), another health professional, helpline (Umang), a friend, a family member, teach	97.8	81.5
	REJECTED ITEMS
	The first aider should ask the suicidal person if they have any visible (blindness, physically handicapped) or invisible disability (intellectual disability/mental retardation)	75.6	63
	The first aider should ask the suicidal person if they have been using drugs or alcohol.	91.1	66.7
	The first aider should ask the suicidal person if they have received treatment for mental health problems or is taking any medication.	88.9	66.7
	The first aider should ask the suicidal person if they have ever known anyone who has died by suicide.	88.9	66.7
	The first aider should ask the suicidal person how they are feeling right now.	91.1	63
	The first aider should ask the suicidal person if they have told anyone about how they are feeling.	88.9	63
	SECTION 3. INITIAL ASSISTANCE TO A SUICIDAL PERSON
	ACCEPTED ITEMS
119	The first aider should know the phone numbers of suicide hotlines (mental health helpline e.g. Umang or helpline by Aman Foundation, helpline number by Department of Health Pakistan), emergency services, and mental health professionals.	93.3	88.9
120	The first aider should try to assist a suicidal person with whom they have a close relationship.	86.7	81.5
121	The first aider should not put themselves in any danger while offering support to the suicidal person.	93.3	81.5
122	The first aider should not leave someone who is feeling suicidal on their own.	97.8	81.5
123	The first aider does not need to be with the suicidal person all the time, but should check on them regularly.	93.3	85.2
124	The first aider should work collaboratively with the suicidal person to ensure their safety, rather than acting alone to prevent suicide.	88.9	81.5
125	If the first aider suspects there is an immediate risk of the person acting on suicidal thoughts, they should act quickly even if they are unsure.	88.9	74.1
126	The first aider should be prepared for the suicidal person to possibly express anger and feel betrayed by their attempt to prevent their suicide or help them get professional help.	88.9	70.4
127	Discuss with the suicidal person what actions they should take to get help.	95.6	74.1
128	Encourage the suicidal person to get appropriate professional help as soon as possible (i.e. see a mental health professional or someone at a mental health service).	93.3	81.5
129	Seek the permission of the suicidal person to contact their regular doctor or mental health professional about their concerns.	86.7	81.5
130	Take the suicidal person to the nearest safe place (e.g. hospital).	93.3	81.5
131	Call a mental health centre or crisis telephone line and ask for advice on the situation.	93.3	88.9
132	Call their doctor/GP, psychiatrist or other professional right away for the suicidal person.	88.9	77.8
133	Take the person to a doctor, psychiatrist or other mental health professional as soon as possible.	93.3	81.5
134	Get the suicidal person to phone an emergency number (i.e. Emergency services, a suicide helpline/mental health helpline, emergency mental health services).	88.9	85.2
135	Ask the suicidal person if they would like the first aider to contact someone for them, such as a friend, family member, or trusted religious leader (such as a trusted Imam).	95.6	81.5
136	Take the suicidal person to a hospital emergency department.	93.3	81.5
137	Help the suicidal person understand that they have control over their suicidal thoughts.	95.6	81.5
138	Remain calm and in control when communicating with a suicidal person.	93.3	85.2
139	Consider the suicidal person's spiritual/religious beliefs and refer to these to try to prevent the person from taking their life.	91.1	77.8
140	Listen non-judgmentally to the suicidal person.	97.8	85.2
141	Talk with the person in a friendly tone.	97.9	100
	REJECTED ITEMS
	Phone an emergency number without letting the suicidal person know.	78.7	46.2
	When talking to the suicidal person, the first aider should use the person's belief systems and values to encourage them to change their mind about suicide.	88.9	66.7
	Be aware that suicidal people differ in their chosen suicide methods so they should pay attention to the presence of any sort of potential suicidal means (not just guns, rope, pills but also knives, any kind of poison, kerosene, bleaching agents, phen	95.6	66.7
	Get rid of any sort of potential suicidal means (not just guns, rope, pills but also knives, any kind of poison, kerosene, bleaching agents, phenyl, rat pill and so on).	93.3	66.7
	Offer false hope, or make unrealistic promises.	82.2	66.7
	Dismiss the person's feelings or compare their problems to the problems of others.	71.1	66.7
	Make the person feel guilty about wanting to die (e.g. by saying "aren't you ashamed to run away from life?").	68.9	66.7
	If the suicidal person can't commit to stay safe, the first aider should:
	ACCEPTED ITEMS
142	Discuss with the suicidal person what actions they should take to get help.	88.9	96.3
143	Encourage the suicidal person to get appropriate professional help as soon as possible (i.e. see a mental health professional or someone at a mental health service).	93.3	81.5
144	Seek the permission of the suicidal person to contact their regular doctor or mental health professional about their concerns.	86.7	81.5
145	Call a mental health centre or crisis telephone line and ask for advice on the situation.	91.1	81.5
146	Call their doctor/GP, psychiatrist or other professional right away for the suicidal person.	84.4	74.1
147	Get the suicidal person to phone an emergency number (i.e. Emergency services, a suicide helpline/mental health helpline, emergency mental health services).	91.1	77.8
148	Phone an emergency number without letting the suicidal person know.	84.4	74.1
149	Take the suicidal person to the nearest safe place (e.g. hospital emergency department).	95.6	81.5
	If the suicidal person has a specific plan, the first aider should:
	ACCEPTED ITEMS
150	Discuss with the suicidal person what actions they should take to get help.	93.3	77.8
151	Encourage the suicidal person to get appropriate professional help as soon as possible (i.e. see a mental health professional or someone at a mental health service).	93.3	81.5
152	Seek the permission of the suicidal person to contact their regular doctor or mental health professional about their concerns.	84.4	74.1
153	Call a mental health centre or crisis telephone line and ask for advice on the situation.	95.6	74.1
154	Call their doctor/GP, psychiatrist or other professional right away for the suicidal person.	95.6	74.1
155	Get the suicidal person to phone an emergency number (i.e. Emergency services, a suicide helpline/mental health helpline, emergency mental health services).	88.9	74.1
156	Phone an emergency number without letting the suicidal person know.	80	74.1
157	Take the suicidal person to the nearest safe place (e.g. hospital emergency department).	95.6	77.8
	If the suicidal person has the means to carry out their suicide plan/If the suicidal person does not agree to give the first aider the things they intend to use to kill themselves, the first aider should:
	ACCEPTED ITEMS
158	Discuss with the suicidal person what actions they should take to get help.	93.3	81.5
159	Encourage the suicidal person to get appropriate professional help as soon as possible (i.e. see a mental health professional or someone at a mental health service).	91.1	74.1
160	Seek the permission of the suicidal person to contact their regular doctor or mental health professional about their concerns.	83	96.2
161	Call a mental health centre or crisis telephone line and ask for advice on the situation.	95.6	77.8
162	Call their doctor/GP, psychiatrist or other professional right away for the suicidal person.	91.1	77.8
163	Get the suicidal person to phone an emergency number (i.e. Emergency services, a suicide helpline/mental health helpline, emergency mental health services).	84.4	85.2
164	Phone an emergency number without letting the suicidal person know.	84.4	85.2
165	Take the suicidal person to the nearest safe place (e.g. hospital emergency department).	95.6	81.5
166	Ask the suicidal person if they would like the first aider to contact someone for them, such as a friend, family member, or trusted religious leader (such as Imams).	86.7	81.5
	If the suicidal person has attempted suicide in the past, the first aider should:
	ACCEPTED ITEMS
167	Discuss with the suicidal person what actions they should take to get help.	84.4	85.2
168	Encourage the suicidal person to get appropriate professional help as soon as possible (i.e. see a mental health professional or someone at a mental health service).	93.3	77.8
169	Seek the permission of the suicidal person to contact their regular doctor or mental health professional about their concerns.	84.4	81.5
170	Call a mental health centre or crisis telephone line and ask for advice on the situation.	91.1	77.8
171	Call their doctor/GP, psychiatrist or other professional right away for the suicidal person.	88.9	77.8
172	Get the suicidal person to phone an emergency number (i.e. Emergency services, a suicide helpline/mental health helpline, emergency mental health services).	84.4	74.1
173	Phone an emergency number without letting the suicidal person know.	80	74.1
174	Take the suicidal person to the nearest safe place (e.g. hospital emergency department).	91.1	70.4
	If the suicidal person is known to have a diagnosis of a mental illness (particularly of a psychotic disorder), the first aider should:
	ACCEPTED ITEMS
175	Discuss with the suicidal person what actions they should take to get help.	88.9	81.5
176	Encourage the suicidal person to get appropriate professional help as soon as possible (i.e. see a mental health professional or someone at a mental health service).	82.2	88.9
177	Seek the permission of the suicidal person to contact their regular doctor or mental health professional about their concerns.	82.2	85.2
178	Call a mental health centre or crisis telephone line and ask for advice on the situation.	93.3	85.2
179	Call their doctor/GP, psychiatrist or other professional right away for the suicidal person.	95.6	70.4
180	Get the suicidal person to phone an emergency number (i.e. Emergency services, a suicide helpline/mental health helpline, emergency mental health services).	88.9	85.2
181	Phone an emergency number without letting the suicidal person know.	77.8	85.2
182	Take the suicidal person to the nearest safe place (e.g. hospital emergency department).	93.3	81.5
	If the suicidal person refuses professional help, the first aider should :
	ACCEPTED ITEMS
183	Discuss with the suicidal person what actions they should take to get help.	88.9	74.1
184	Encourage the suicidal person to get appropriate professional help as soon as possible (i.e. see a mental health professional or someone at a mental health service).	95.6	70.4
185	Seek the permission of the suicidal person to contact their regular doctor or mental health professional about their concerns.	88.9	85.2
186	Call a mental health centre or crisis telephone line and ask for advice on the situation.	91.1	74.1
187	Call their doctor/GP, psychiatrist or other professional right away for the suicidal person.	88.9	74.1
188	Get the suicidal person to phone an emergency number (i.e. Emergency services, a suicide helpline/mental health helpline, emergency mental health services).	82.2	74.1
189	Phone an emergency number without letting the suicidal person know.	86.7	70.4
190	Take the suicidal person to the nearest safe place (e.g. hospital emergency department).	86.7	70.4
191	If the first aider needs to contact a health professional about the suicidal person, they should preferably contact a professional the person already knows and trusts.	88.9	88.9
192	If the first aider has to call the police, they should inform them that the person is suicidal in order to help them respond appropriately.	86.7	81.5
193	As suicide is illegal in Pakistan, the police should not be involved except where their intervention is necessary (e.g. the person is about to jump from a building).	80	77.8
	If the suicidal person is reluctant to get professional help, the first aider should:
	ACCEPTED ITEMS
194	Convince the person that they need help during crisis.	93.3	85.2
195	Convince the person that they will not be judged or blamed for seeing a mental health professional.	88.9	85.2
196	Encourage the suicidal person to get appropriate professional help as soon as possible (i.e. see a mental health professional or someone at a mental health service).	97.8	85.2
197	Identify their significant others (family or friends).	93.3	88.9
198	Contact their significant others (family or friends) to accompany them.	100	88.9
199	Call a mental health center, or a crisis telephone helpline, and ask for advice on the situation, without letting the suicidal person know if needed.	97.8	85.2
200	Call their doctor/GP, psychiatrist or other professional right away for the suicidal person and take the suicidal person to a hospital emergency department if needed.	95.6	85.2
201	Get the suicidal person to phone an emergency number (i.e. Emergency services, a suicide helpline/mental health helpline, emergency mental health services).	86.7	85.2
202	If the first aider needs to contact a health professional about the suicidal person, they should preferably contact a professional the person already knows and trusts.	93.3	92.6
203	If the first aider has to call the police, they should inform them that the person is suicidal in order to help them respond appropriately.	77.8	88.9
204	Seek an agreement with them that they will contact a specific person within a specified timeframe.	84.4	81.5
205	Contact a suicide prevention hotline for guidance on how to help them.	95.6	81.5
206	Talk to a health professional for advice on the situation.	97.8	74.1
207	Contact emergency services on their behalf.	88.9	77.8
208	Make sure someone who is close to the suicidal person is aware of the situation (i.e. close friend or family member).	93.3	81.5
209	If the suicidal person doesn't want to talk to someone face-to-face, the first aider should encourage them to contact a suicide helpline.	93.3	81.5
210	The first aider should find out information on the resources and services available for a person who is considering suicide.	88.9	77.8
211	If the suicidal person is willing to seek professional help for their suicidal thoughts, the first aider should help them plan what they will say.	91.1	85.2
	If the suicidal person has a weapon, the first aider should:
	ACCEPTED ITEMS
212	Try to take it away from them.	86.7	88.9
213	Ask them to hand over the weapon.	91.1	85.2
214	Remove themselves from the situation.	84.4	88.9
215	Contact the police and inform them that the person is suicidal in order to help them respond appropriately.	86.7	85.2
216	Seek help from family members, neighbors or others to remove it.	93.3	81.5
217	Try to take it away from them while paying attention to their own safety.	93.3	81.5
218	If possible, the first aider should measure out prescription medication so that the suicidal person only has a certain amount available (e.g. couple of days’ worth).	93.3	92.6
219	Encourage them to keep the weapon/dangerous objects out of reach should the talk of suicide occur over the phone.	91.1	88.9
220	Contact emergency number so that the person is not alone when the talk of suicide occurs over the phone.	97.8	85.2
221	The first aider must keep in mind that they may not be successful in preventing suicide.	91.1	88.9
	REJECTED ITEM
	Not try to take it away from them.	51.1	77.8
	SECTION 4. TALKING TO A SUICIDAL PERSON
	Letting them know you care - The first aider should:
	ACCEPTED ITEMS
222	Tell the suicidal person they care and want to help.	95.6	88.9
223	Tell the suicidal person that they do not want them to die or that they don’t want to lose them.	91.1	92.6
224	Remind the suicidal person that they are loved and would be missed.	84.4	92.6
225	Remind the suicidal person that they are worthy and their life is worthy.	97.8	92.6
226	Reassure the suicidal person that they want to hear whatever the person has to say.	95.6	96.3
227	Give the suicidal person their undivided attention.	95.6	96.3
228	Be patient and calm while the suicidal person is talking about their feelings.	95.6	96.3
229	Be patient and give the suicidal person time to get to the topic about their suicidal thoughts.	95.6	96.3
230	Be conscious of their body language, ensuring it doesn't communicate a lack of interest or negative attitude.	95.6	100
231	Keep in mind that asking too many questions can provoke anxiety in the suicidal person.	93.3	88.9
232	Show they are listening by summarizing what the suicidal person is saying.	93.3	88.9
233	Clarify important points with the person to make sure they fully understand.	97.8	96.3
234	Ask what the suicidal person is thinking and feeling.	95.6	92.6
235	Be supportive and understanding of the suicidal person.	93.3	88.9
236	Express empathy for the suicidal person (e.g. “I understand how you feel”).	95.6	92.6
237	Listen to the suicidal person without expressing judgment.	93.3	96.3
238	Avoid telling the person just to “be patient” as they might feel not-understood.	84.4	96.3
	Actively listening - The first aider should:
	ACCEPTED ITEMS
239	Encourage the suicidal person to do most of the talking.	91.1	74.1
240	Let the suicidal person know that it's okay to talk about things that might be painful.	95.6	81.5
241	Ask open questions to find out more about the suicidal thoughts and feelings and the problems behind these.	91.1	81.5
242	Share their thoughts with the suicidal person without expressing judgement.	91.1	81.5
243	Focus on the things that will keep the suicidal person safe for now rather than the things that put the person at risk.	95.6	81.5
244	Avoid discussion of any mental health problems experienced by the suicidal person, focusing instead on the reasons behind the suicide crisis.	77.8	92.6
	Reacting to suicidal thoughts
	ACCEPTED ITEMS
245	Suicidal thoughts are often a plea for help and a desperate attempt to escape from problems and distressing feelings.	95.6	85.2
246	The first aider should therefore allow the suicidal person to talk about those thoughts and feelings.	91.1	88.9
247	The first aider needs to allow the suicidal person to talk about their reasons for wanting to die.	95.6	85.2
248	The first aider should not try to just distract the suicidal person like saying “let’s go out”.	80	85.2
249	The first aider should encourage the suicidal person to discuss their reasons for dying and their reasons for living.	91.1	92.6
250	The first aider should validate that they are considering both options.	91.1	92.6
251	The first aider should emphasize that living is an option for them.	91.1	88.9
252	The first aider should ask about issues that affect the immediate safety of the person who is suicidal.	97.8	96.3
253	The first aider should listen to what the suicidal person is saying without agreeing or disagreeing with their behavior or point of view.	97.8	92.6
254	The first aider should validate the suicidal person's thoughts and feelings and acknowledge that these may be hard to talk about.	88.9	92.6
255	The first aider should say whatever they feel they need to in order to help the suicidal person decide against suicide, including the use of guilt and threats, e.g. telling them they will go to hell or they will ruin the lives of others if they die by	73.3	85.2
	Offering re-assurance - The first aider should:
	ACCEPTED ITEMS
256	Reassure the suicidal person that it's okay to feel the way they do.	84.4	81.5
257	Offer hope and re-assurance that their feelings are temporary, that help is available and things will get better.	93.3	92.6
258	Assure the suicidal person that the feelings they are experiencing are probably caused by a mental illness that can be treated.	93.3	85.2
259	Reassure the suicidal person that they understand how badly they feel.	93.3	100
260	Reassure the suicidal person that they are there for them and want to help.	91.1	88.9
261	Reassure the suicidal person that thoughts of suicide are common, that many people have them at some stage in their lives, and that it is possible to receive help.	88.9	92.6
262	Reassure the suicidal person that it is not a crime, a sin or shame to feel suicidal.	88.9	96.3
263	Reassure the suicidal person by letting them know that we all go through tough times.	91.1	96.3
264	Reassure the suicidal person that the need for support and reaching out for help is the first step to feeling better.	95.6	92.6
265	Remind the suicidal person that suicidal thoughts need not be acted on.	95.6	92.6
266	Reassure the suicidal person that there are other alternatives to their problems rather than suicide.	91.1	96.3
	Highlighting protective factors
	ACCEPTED ITEMS
267	The fact that the suicidal person is still alive, and talking to the first aider about their feelings, means that they are not quite sure about suicide. The first aider should point this out as a positive thing.	91.1	85.2
268	If the first aider knows that the suicidal person has dreams or goals, remind them about those things. The first aider should encourage the suicidal person to stay alive so that they can make them come true.	91.1	88.9
269	The first aider should thank the suicidal person for sharing their feelings with them and acknowledging the courage this takes.	91.1	96.3
270	The first aider should discuss the 'good things' in a person's life, their hopes for the future, and other reasons to live.	93.3	85.2
271	The first aider should find out what/who has supported the suicidal person in the past and whether these supports are still available.	95.6	85.2
272	The first aider should encourage the suicidal person to think about their personal strengths and the positive things in their life.	95.6	92.6
273	The first aider should remind the person of the good qualities they have.	93.3	85.2
	Helping with problem-solving
	ACCEPTED ITEMS
274	The first aider should inquire about the problems the suicidal person is facing and how they can help.	95.6	92.6
275	The first aider should indicate there are other alternatives aside from suicide.	84.4	88.9
276	It is important that the first aider dispute the idea that suicide is the best or most viable solution.	77.8	88.9
277	In order to reduce suicide risk, it is important for the first aider to try to solve the suicidal person's problems.	80	92.6
278	By discussing specific problems, the first aider can help the person work out ways of dealing with the difficulties that seem insurmountable.	88.9	96.3
279	The first aider should assist the suicidal person with problem-solving, by asking about the problem, identifying available resources, suggesting solutions and a plan of action.	93.3	92.6
280	The first aider should help the suicidal person put their problems into perspective by reminding them that other people have much worse problems and still choose to live.	77.8	92.6
281	The first aider should not try to provide a solution to the suicidal person's problems.	73.3	88.9
	Considering the consequences of suicide - The first aider should:
	ACCEPTED ITEMS
282	Encourage the suicidal person to consider the consequences of suiciding, especially the effect it may have on the people they care about, for example, their family members.	93.3	85.2
283	Remind the suicidal person that suicide is a permanent solution to a temporary problem.	75.6	85.2
284	Accept the suicidal feelings for what they are and discuss suicide as a possibility rather than an unthinkable act.	82.2	74.1
285	Make the suicidal person aware about the possible consequences the suicide attempt could have on their health if they survived it.	84.4	74.1
	REJECTED ITEM
	Make the suicidal person aware of the negative stigma attached to suicide in society.	73.3	70.4
	Physical contact
	ACCEPTED ITEMS
286	If the first aider has a close relationship with the suicidal person, they should show they care about them in a culturally appropriate manner by hugging them or holding their hand if both are of same gender. The first aider should keep in mind gender	91.1	92.6
287	The first aider should not touch (e.g. hug or hold hands with) the suicidal person unless they have a close personal relationship and/or of same gender.	84.4	92.6
288	The first aider should not touch (e.g. hug or hold hands with) the suicidal person without their permission.	84.4	92.6
	Offering support
	ACCEPTED ITEMS
289	The first aider should ask the suicidal person how they would like to be supported and if there is anything they can do to help.	93.3	85.2
290	The first aider should not try to take on the suicidal person's responsibilities.	91.1	81.5
291	The first aider should suggest things to distract the suicidal person from their suicidal thoughts, especially things which are relatively easy to do and which will encourage a sense of control and achievement.	95.6	85.2
292	If the first aider is having trouble communicating with the suicidal person, they should ask simple questions, repeating these if necessary.	91.1	85.2
	Offer practical help/support
	ACCEPTED ITEMS
293	The first aider should offer to help the suicidal person with positive practical tasks. This can give the person a chance to spend some time dealing with their situation or give them a chance for some rest.	93.3	85.2
294	The first aider should offer to help the suicidal person to make plans or set goals for the future.	88.9	81.5
295	The first aider should educate the suicidal persons' family members, friends, their religious/spiritual leader or significant other people about the suicide warning signs, risk and how they should assist the person.	95.6	81.5
	What to avoid when talking to the suicidal person: The first aider should not:
	ACCEPTED ITEMS
296	Argue or debate with the person about their thoughts of suicide.	88.9	85.2
297	Discuss with the person whether suicide is right or wrong.	88.9	88.9
298	Minimize the suicidal person's problems.	82.2	92.6
299	Give glib 'reassurance' such as 'don't worry', 'cheer up', 'you have everything going for you' or 'everything will be alright'.	80	88.9
300	Interrupt with stories of their own.	71.1	81.5
301	Attempt to give the suicidal person a diagnosis of a mental health problem.	80	85.2
302	Use guilt or threats to prevent suicide (e.g. do not tell the person that suicide is a sin and they will go to hell or ruin other people's lives if they die by suicide).	73.3	96.3
303	Let the fear of saying the wrong words or of not saying the perfect words keep them from encouraging the suicidal person to talk.	71.1	88.9
304	Take any hurtful actions or words of the suicidal person personally.	73.3	88.9
305	The first aider should avoid giving advice.	80	88.9
306	If the suicidal person is thinking about taking an overdose (for example with rat, wheat or medical pills), the first aider should tell the person that overdosing can lead to messy, painful and long-drawn-out consequences, such as slow poisoning.	75.6	92.6
307	The first aider should not talk about religion (e.g. to try to make them feel guilty) but focus on other reasons to stay alive (e.g. parents and children).	83	96.2
	REJECTED ITEM
	Call their bluff, dare or tell the suicidal person to 'just do it'.	73.3	70.4
	The first aider should avoid asking the suicidal person why they are having suicidal thoughts.	66.7	88.9
	Section 5. Safety planning with suicidal people
	Developing a safety plan with the suicidal person
	ACCEPTED ITEMS
308	The first aider should develop a safety plan with the suicidal person.	88.9	96.3
309	The first aider should engage the suicidal person to the fullest extent possible in decisions about a safety plan.	77.8	92.6
310	The first aider should determine the urgency of taking action (e.g. emergency or mental health referral) based on knowledge about the person's mental health disorder (e.g. psychotic or bipolar).	97.9	92.3
311	If the person is addicted to alcohol and drugs, they should not remove what is their daily dose and look for professional help for their addiction.	89.4	92.3
	What the plan should include: The safety plan should:
	ACCEPTED ITEMS
312	Be clear, outlining what will be done, who will be doing it, and when it will be carried out.	86.7	100
313	Focus more on what the suicidal person should do rather than what they should not do.	82.2	96.3
314	Include an agreement that the suicidal person does not attempt suicide.	88.9	92.6
315	Include an agreement that the suicidal person does not use any alcohol or other drugs.	80	92.6
316	Be kept somewhere accessible to the suicidal person.	77.8	96.3
317	The first aider should not assume that a safety plan is adequate to keep the suicidal person safe.	88.9	96.3
	Who to contact
	ACCEPTED ITEMS
318	The safety plan should include 24-hour safety contacts (such as the suicidal person's doctor or mental health care professional, a suicide helpline or crisis line, as well as friends and family members) who will help in an emergency.	93.3	85.2
319	The first aider should ask the suicidal person to keep a list of safety contacts with them and agree to call someone when they are feeling suicidal.	95.6	85.2
320	The first aider should work with the suicidal person to create plans to ensure their safety for the next 24, 48 and 72 hours.	86.7	81.5
	When to make a safety plan
	ACCEPTED ITEMS
321	If the suicidal person won't make a safety plan, it is not safe to leave them alone for any period of time. The first aider should make sure someone stays close to the person (in the same room, in visual contact) and get outside help immediately.	91.1	85.2
322	If the suicidal person won't make a safety plan, the first aider should get professional help immediately.	88.9	77.8
323	The first aider shouldn't use a safety plan with a suicidal person they don't know well.	75.6	85.2
324	The first aider should only make a safety plan with someone they know well.	80	92.6
325	The first aider shouldn't use a safety plan with a suicidal person who is using drugs or alcohol.	71.1	85.2
326	The first aider shouldn't use a safety plan with a suicidal person who is psychotic.	71.1	85.2
	REJECTED ITEM
	The first aider shouldn't use a safety plan with a suicidal person who is severely depressed.	64.4	92.6
	Section 6. Ensuring safety for suicidal people
	ACCEPTED ITEMS
327	The first aider should make sure any potentially harmful items are not available to the suicidal person by removing access to these items.	91.1	100
328	The first aider must gain the person's trust before removing the means of suicide.	91.1	96.3
329	The first aider should try to remove the means of suicide available to the suicidal person if it is safe to do so.	95.6	96.3
330	The first aider should ask the suicidal person to give them the things they intend using to kill themselves.	86.7	88.9
331	If the suicidal person agrees to give the first aider the things they intend using to kill themselves, the first aider should dispose of them right away (i.e. flush pills and poison down the toilet, hand gun to the police, throw away razors or knives)	84.4	88.9
332	If the first aider can't get the suicidal person to agree to hand over the means of suicide (e.g. pills, poison such as wheat pills, rat pills, bleaching agents, gun, razor), emergency services must be contacted immediately.	88.9	92.6
333	If the first aider can't get the suicidal person to agree to hand over the means of suicide (e.g. pills, gun, razor), they should try to take these things secretly.	71.1	96.3
334	The first aider should help the suicidal person to decide who they can contact if they become suicidal again in the future.	84.4	100
	REJECTED ITEM
	If the suicidal person agrees to hand over the means of suicide, on the condition that they can have them back if they want them, the first aider should argue the point with them for as long as it takes.	66.7	92.6
	If the suicidal person agrees to hand over the means of suicide, on the condition that they can have them back if they want them, the first aider should agree to this.	64.4	92.6
	Section 7. Passing time during a crisis among suicidal people in Pakistan
	ACCEPTED ITEMS
335	Ask the suicidal person to postpone the decision to suicide.	82.2	88.9
336	Develop a list with the suicidal person of other things they can do to distract themselves.	95.6	100
337	Do something pleasant for the suicidal person. For example, cooking a favourite meal, watching a movie or listening to music with them.	77.8	96.3
338	Encourage the suicidal person to undertake some relaxing activities, such as taking a hot bath, going for a long walk or reading something enjoyable.	91.1	88.9
339	Encourage the suicidal person to do something active like going for a walk or a jog.	91.1	96.3
340	Offer to join the person in some activity they normally enjoy.	88.9	96.3
341	Encourage the suicidal person to spend time with their significant others (e.g. family, friends, or religious leaders).	88.9	92.6
342	During the suicidal crisis, the suicidal person and the first aider should be actively working on practical strategies to solve the life problems.	86.7	92.6
343	The first aider and the suicidal person should find something to do together until the crisis has passed.	84.4	96.3
344	It is preferable that the suicidal person choose an activity which has been found in the past to help them cope or that they enjoy.	93.3	96.3
345	If appropriate or necessary, the first aider should involve trusted significant others in activities with the suicidal person to pass time.	88.9	85.2
346	The first aider should ask if the suicial person is involved in spiritual and/or religious practices (e.g. pray, Wird/Zikr, Ijtema, etc) and encourage these practices to pass time.	86.7	92.6
347	If the suicidal person wants to be left alone, and can assure the first aider of their safety, the first aider should agree.	71.1	92.6
348	The first aider should not suggest any activity and location that could potentially trigger the suicidal person's upsetting thoughts.	89.4	84.6
	REJECTED ITEM
	Encourage the suicidal person to take some sleeping pills, as they should be feeling better by the time they wake up.	60	92.6
	The first aider should not take the suicidal person to parties (or a get together) or places where people are having fun, as this could make them more depressed.	62.2	92.6
	Section 8.What the first aider should know in providing suicide first aid to a suicidal person in Pakistan
	ACCEPTED ITEMS
349	Of how commonly suicide occurs.	86.7	77.8
350	That there are many more suicide attempts than completed suicides.	93.3	88.9
351	Of the risk factors for suicide.	93.3	88.9
352	Of the link between suicide and mental illness.	93.3	85.2
353	That talking about suicide will not 'put the idea' into someone's head.	93.3	85.2
354	Of the reasons why people have thoughts about suicide.	86.7	81.5
355	That most suicidal people do not want to die. They simply do not want to live with the pain.	88.9	81.5
356	That suicidal people believe they have no choice but to die by suicide.	86.7	81.5
357	That anyone could have thoughts of suicide.	91.1	85.2
358	That suicidal thoughts are temporary.	82.2	70.4
359	That suicidal behaviour is a cry for help.	91.1	74.1
360	Of the reasons why people who are having suicidal thoughts don't ask for help.	88.9	88.9
361	That people thinking about suicide are not likely to seek help, but do show warning signs to their family and friends.	91.1	92.6
362	That suicide can be prevented.	95.6	88.9
363	That openly talking about suicidal thoughts and feelings can save a life.	91.1	85.2
364	That they should not underestimate their abilities to help a suicidal person, even to save a life.	93.3	88.9
365	That unless someone tells you, the only way to know if a person is thinking of suicide is to ask.	88.9	88.9
366	That use of alcohol or other drugs can increase the risk of a person acting on suicidal thoughts.	91.1	88.9
367	That even though the first aider can offer support, they are not responsible for the actions or behaviour of someone else, and cannot control what they might decide to do.	88.9	88.9
368	Of the local services that can assist in response to people at risk of suicide (i.e. hospitals, mental health clinics, mobile outreach crisis teams, suicide prevention helplines, local emergency services).	93.3	92.6
	Section 9: Confidentiality among suicidal people in Pakistan
	ACCEPTED ITEMS
369	The first aider should not keep the person's suicidal thoughts a secret from potential helpers, but should discuss with the person which specific information should be confidential.	88.9	92.6
370	The first aider must never agree to keep the suicidal person's suicidal plans a secret.	84.4	92.6
371	The first aider should tell the immediate family/close ones about the person's intention to suicide.	95.6	92.6
372	If the suicidal person doesn't want the first aider to tell anyone about their suicidal thoughts, the first aider should not agree and explain why, e.g. "I care about you too much to keep a secret like this. You need help and I am here to help you get	86.7	85.2
373	If the suicidal person asks the first aider to keep the discussion about suicide a secret, the first aider should keep the secret.	80	92.6
374	If the suicidal person asks the first aider to promise they will keep the discussion about suicide a secret, they should agree, but tell someone else anyway.	80	96.3
375	The first aider should not keep the person's suicidal thoughts a secret from potential helpers, but should discuss with the pe9son whether other details should be confidential.	93.3	96.3
376	The first aider should treat everything the suicidal person says in complete confidence.	77.8	92.6
377	The first aider should treat the suicidal person with respect and involve them in decisions about who else knows about the suicidal crisis.	95.6	92.6
378	The first aider should try to convince the suicidal person that it is better to not keep their suicidal intentions a secret but involve someone else (e.g. a professional, a trustworthy friend or a family member, teacher, religious leader).	91.1	92.6
379	If the suicidal person refuses to give permission to disclose information about their suicidal thoughts, the first aider may need to breach their confidentiality to ensure their safety.	91.1	92.6
380	The first aider should keep in mind that it is much better to have the person angry at them for sharing their suicidal thoughts without their permission in order to obtain help than to lose the person to suicide.	91.1	92.6
381	The first aider should ask for help from the person’s relatives, friends or house mates to ensure the person does not have access to weapons, poisons, or other means for suicide.	91.1	100
382	If the suicidal person is a minor, the first aider must make their guardians (i.e. the family or the social welfare) aware of the person’s intentions to kill themselves.	91.1	96.3
383	If the first aider decides to involve a professional or someone else, they should inform the suicidal person of their decision and explain that this is necessary to ensure their safety.	91.1	88.9
	SECTION 10. SPECIFIC TO ADOLESCENTS
	Assessing seriousness of suicide risk in adolescents in Pakistan
	REJECTED ITEM
	If the suicidal adolescent says that the situation is not serious or that they can handle it on their own, the first aider should respect this.	66.7	81.5
	Initial assistance to adolescents in Pakistan
	ACCEPTED ITEMS
384	The first aider should not leave an adolescent who is feeling suicidal on their own.	93.3	96.3
385	The first aider does not need to be with the suicidal adolescent all the time, but should check on them regularly.	91.1	96.3
386	Discuss with the suicidal person what actions they should take to get help.	88.9	96.3
387	Encourage the suicidal person to get appropriate professional help as soon as possible (i.e. see a mental health professional or someone at a mental health service, talk to a school counselor).	97.8	92.6
388	Seek the permission of the suicidal person to contact their regular doctor or mental health professional about their concerns.	88.9	92.6
389	Call a mental health centre or crisis telephone line and ask for advice on the situation.	91.1	88.9
390	Call their doctor/GP, psychiatrist or other professional right away for the suicidal person.	93.3	96.3
391	Ask the suicidal adolescent if they would like the first aider to contact someone they are close to for them such as a trusted friend or a family member.	91.1	92.6
392	Get the suicidal person to phone an emergency number (i.e. Emergency services, a suicide helpline, emergency mental health services).	88.9	88.9
393	Phone an emergency number without letting the suicidal person know.	77.8	88.9
394	Take the suicidal person to a hospital emergency department.	95.6	85.2
395	Discuss with the suicidal person what actions they should take to get help.	88.9	96.3
396	If the suicidal person is a minor, the first aider must make their significant elders aware of the person's intention to kill themselves.	93.3	92.6
	If the suicidal adolescent can't commit to stay safe, the first aider should:
	ACCEPTED ITEMS
397	Discuss with the suicidal person what actions they should take to get help.	91.1	85.2
398	Encourage the suicidal person to get appropriate professional help as soon as possible (i.e. see a mental health professional or someone at a mental health service, school counsellor).	93.3	81.5
399	Seek the permission of the suicidal person to contact their regular doctor or mental health professional about their concerns.	82.2	81.5
400	Call a mental health centre or crisis telephone line and ask for advice on the situation.	93.3	77.8
401	Call their doctor/GP, psychiatrist or other professional right away for the suicidal person.	91.1	77.8
402	Ask the suicidal adolescent if they would like the first aider to contact someone they are close to for them such as a trusted friend or a family member.	93.3	81.5
403	Get the suicidal person to phone an emergency number (i.e. Emergency services, a suicide helpline, emergency mental health services).	84.4	81.5
404	Take the suicidal person to a hospital emergency department.	88.9	70.4
405	The first aider should treat the suicidal adolescent with respect and involve them in decisions about who else knows about the suicidal crisis.	93.3	74.1
	REJECTED ITEM
	Phone an emergency number without letting the suicidal person know.	75.6	74.1
	If the suicidal adolescent has a specific plan, the first aider should:
	ACCEPTED ITEMS
406	Discuss with the suicidal person what actions they should take to get help.	93.3	92.6
407	Encourage the suicidal person to get appropriate professional help as soon as possible (i.e. see a mental health professional or someone at a mental health service).	95.6	100
408	Seek the permission of the suicidal person to contact their regular doctor or mental health professional about their concerns.	84.4	96.3
409	Call a mental health centre or crisis telephone line and ask for advice on the situation.	93.3	92.6
410	Call their doctor/GP, psychiatrist or other professional right away for the suicidal person.	86.7	88.9
411	Get the suicidal person to phone an emergency number (i.e. Emergency services, a suicide helpline, emergency mental health services).	88.9	88.9
412	Phone an emergency number without letting the suicidal person know.	88.9	88.9
413	Take the suicidal person to a hospital emergency department.	88.9	88.9
	If the suicidal adolescent has the means to carry out their suicide plan , the first aider should:
	ACCEPTED ITEMS
414	Discuss with the suicidal person what actions they should take to get help.	93.3	85.2
415	Encourage the suicidal person to get appropriate professional help as soon as possible (i.e. see a mental health professional or someone at a mental health service, a school counselor).	93.3	85.2
416	Seek the permission of the suicidal person to contact their regular doctor or mental health professional about their concerns.	88.9	96.3
417	Call a mental health centre or crisis telephone line and ask for advice.	95.6	92.6
418	Call their doctor/GP, psychiatrist or other professional right away for the suicidal person.	86.7	92.6
419	Get the suicidal person to phone an emergency number (i.e. Emergency services, a suicide helpline, emergency mental health services etc).	86.7	92.6
420	Phone an emergency number without letting the suicidal person know.	82.2	92.6
421	Take the suicidal person to a hospital emergency department.	86.7	92.6
	If the suicidal adolescent does not agree to give the first aider the things they intend using to kill themselves, the first aider should:
	ACCEPTED ITEMS
422	Discuss with the suicidal person what actions they should take to get help.	88.9	88.9
423	Encourage the suicidal person to get appropriate professional help as soon as possible (i.e. see a mental health professional or someone at a mental health service, a school counselor).	95.6	92.6
424	Seek the permission of the suicidal person to contact their regular doctor or mental health professional about their concerns.	80	96.3
425	Call a mental health centre or crisis telephone line and ask for advice.	86.7	96.3
426	Call their doctor/GP, psychiatrist or other professional right away for the suicidal person.	84.4	92.6
427	Get the suicidal person to phone an emergency number (i.e. Emergency services, a suicide helpline, emergency mental health services etc).	82.2	100
428	Phone an emergency number without letting the suicidal person know.	86.7	92.6
429	Take the suicidal person to a hospital emergency department.	-91.1	-96.3
	If the suicidal adolescent has attempted suicide in the past, the first aider should:
	ACCEPTED ITEMS
430	Discuss with the suicidal person what actions they should take to get help.	88.9	96.3
431	Encourage the suicidal person to get appropriate professional help as soon as possible (i.e. see a mental health professional or someone at a mental health service, a school counselor).	95.6	96.3
432	Seek the permission of the suicidal person to contact their regular doctor or mental health professional about their concerns.	82.2	96.3
433	Call a mental health centre or crisis telephone line and ask for advice.	91.1	85.2
434	Call their doctor/GP, psychiatrist or other professional right away for the suicidal person.	84.4	88.9
435	Get the suicidal person to phone an emergency number (i.e. Emergency services, a suicide helpline, emergency mental health services etc).	77.8	92.6
436	Phone an emergency number without letting the suicidal person know.	75.6	85.2
437	Take the suicidal person to a hospital emergency department.	84.4	88.9
	If the suicidal adolescent is known to have a diagnosis of a mental illness (particulalrly a psychotic diagnosis), the first aider should:
	ACCEPTED ITEMS
438	Discuss with the suicidal person what actions they should take to get help.	84.4	88.9
439	Encourage the suicidal person to get appropriate professional help as soon as possible (i.e. see a mental health professional or someone at a mental health service, a school counselor).	86.7	88.9
440	Seek the permission of the suicidal person to contact their regular doctor or mental health professional about their concerns.	75.6	92.6
441	Call a mental health centre or crisis telephone line and ask for advice.	91.1	96.3
442	Call their doctor/GP, psychiatrist or other professional right away for the suicidal person.	93.3	96.3
443	Get the suicidal person to phone an emergency number (i.e. Emergency services, a suicide helpline, emergency mental health services etc).	82.2	85.2
444	Phone an emergency number without letting the suicidal person know.	86.7	81.5
445	Take the suicidal person to a hospital emergency department.	93.3	88.9
	If the suicidal adolescent refuses professional help, the first aider should:
	ACCEPTED ITEMS
446	Discuss with the suicidal person what actions they should take to get help.	82.2	85.2
447	Encourage the suicidal person to get appropriate professional help as soon as possible (i.e. see a mental health professional or someone at a mental health service, a school counselor).	86.7	88.9
448	Seek the permission of the suicidal person to contact their regular doctor or mental health professional about their concerns.	77.8	100
449	Call a mental health centre or crisis telephone line and ask for advice.	93.3	96.3
450	Call their doctor/GP, psychiatrist or other professional right away for the suicidal person.	95.6	92.6
451	Get the suicidal person to phone an emergency number (i.e. Emergency services, a suicide helpline, emergency mental health services etc).	77.8	92.6
452	Phone an emergency number without letting the suicidal person know.	91.1	96.3
453	Take the suicidal person to a hospital emergency department.	88.9	96.3
	If the suicidal adolescent is reluctant to seek help, the first aider should:
	ACCEPTED ITEMS
454	Keep encouraging them to see a mental health professional.	97.8	88.9
455	Seek an agreement with them that they will contact a specific person within a specified timeframe.	95.6	88.9
456	Contact a suicide prevention hotline for guidance on how to help them.	95.6	92.6
457	Talk to a health professional for advice on the situation.	93.3	96.3
458	Contact emergency services on their behalf.	91.1	92.6
459	Make sure someone who is close to the suicidal adolescent is aware of the situation (i.e. close friend or family member).	91.1	88.9
460	If the first aider is unable to persuade the suicidal adolescent to get help, they should get assistance from a trusted friend, helpline or mental health professional.	95.6	88.9
461	The first aider should ensure that the suicidal adolescent receives help from a health professional, support group or relevant community organization.	93.3	92.6
	Talking with a suicidal adolescent in Pakistan
	ACCEPTED ITEMS
462	The first aider should avoid giving advice to the suicidal adolescent.	84.4	74.1
463	In order to reduce suicide risk, it is important for the first aider to try to solve the suicidal adolescent's problems.	87.2	96.2
464	The first aider should not try to take on the suicidal adolescent's responsibilities.	78.7	92.3
	Safety planning with adolescents in Pakistan
	ACCEPTED ITEMS
465	The first aider should develop a safety plan with the suicidal adolescent.	84.4	96.3
466	If the suicidal adolescent won't make a safety plan, it is not safe to leave them alone for any period of time. The first aider should make sure someone stays close by to the person (in the same room, in visual contact) and get whatever outside resour	95.6	92.6
467	If the suicidal adolescent won't make a safety plan, the first aider should get professional help immediately.	95.6	100
	Passing time during the crisis among adolescents in Pakistan
	REJECTED ITEM
	If the suicidal adolescent wants to be left alone, and can assure the first aider of their safety, the first aider should agree.	62.2	88.9
	Confidentiality among adolescents in Pakistan
	ACCEPTED ITEMS
468	The first aider should treat the suicidal adolescent with respect and involve them in decisions about who else knows about the suicidal crisis.	95.6	100
469	If the suicidal adolescent asks the first aider to promise they will keep the discussion about suicide a secret, they should agree, but tell someone else anyway.	82.2	92.6
	SECTION 11. GENDER SPECIFIC
	Female
	ACCEPTED ITEMS
470	The first aider should be aware of different risk factors for a suicidal woman such as domestic violence, postnatal depression, and interpersonal conflicts.	93.3	96.3
471	The first aider should be aware that females are more likely to discuss physical complaints with no apparent physical source when in fact they are having suicidal thoughts.	93.3	96.3
472	The first aider should be aware that with females, it is important to discuss relationships issues, sexual interactions and related concerns in a sensitive manner.	93.3	96.3
473	The first aider should be aware that females from some cultural backgrounds may not be in a position to seek professional help and therefore family members must be involved.	97.8	92.6
474	If the first aider thinks the person is uncomfortable interacting with them due to difference in gender, they should ask the person if they would prefer to talk to someone of the same gender.	93.3	96.3
	Male
475	The first aider should be aware of different risk factors among a male suicidal person such as alcohol misuse and substance abuse, financial difficulties.	91.1	88.9
476	The first aider should be aware that some males may be less likely to express their emotions and open up about suicidal intentions.	95.6	92.6
477	The first aider must be aware that Pakistani men may not openly disclose previous suicide attempts and may instead state, for example, that they had an "accidental overdose of medication or poison".	97.8	96.3
478	The first aider should be aware that increased expression of emotions in males, such as crying or aggressive behaviors, could indicate suicide risk.	88.9	92.6
	REJECTED ITEM
	More likelihood of denial (including of feeling suicidal) among males.	63.8	26.9
